# Supplementary material for: PinX1 suppresses cancer progression by inhibiting telomerase activity in cervical squamous cell carcinoma and endocervical adenocarcinoma
Source: Genes Dis. 2024 May 7;12(2):101319. doi: 10.1016/j.gendis.2024.101319 (PMC11615109; doi:10.1016/j.gendis.2024.101319)
Supplement: Multimedia component 3 [file mmc3.xlsx]

## Sheet: Sheet1
	Cancer	mean_telemere length	count_telomere length	mean_telomerase activity	count_telomerase activity
1	BLCA	3.89781	23	0.522847	404
2	BRCA	4.20204	99	0.426111	1090
3	CESC	2.6953	20	0.595624	303
4	CRC	3.69945	70	0.524211	370
5	ESCA	4.00279	19	0.521598	183
6	GBM	5.12314	50	0.363329	169
7	HNSC	4.59839	60	0.455901	516
8	KICH	5.55371	49	0.227942	65
9	KIRC	3.96573	44	0.230172	516
10	KIRP	4.14591	35	0.241847	286
11	LAML	3.63508	50	0.705301	173
12	LGG	6.82344	39	0.261832	204
13	LIHC	6.19531	54	0.442475	371
14	LUAD	3.96403	57	0.373826	512
15	LUSC	5.53168	48	0.482168	487
16	OV	4.29651	50	0.470101	306
17	PRAD	4.06651	20	0.292703	494
18	SARC	7.36256	40	0.380154	258
19	SKCM	4.33684	37	0.492329	472
20	STAD	3.90726	39	0.488021	401
21	THCA	3.85373	50	0.2118	508
22	UCEC	2.95313	52	0.484771	174
