# Supplementary material for: PinX1 suppresses cancer progression by inhibiting telomerase activity in cervical squamous cell carcinoma and endocervical adenocarcinoma
Source: Genes Dis. 2024 May 7;12(2):101319. doi: 10.1016/j.gendis.2024.101319 (PMC11615109; doi:10.1016/j.gendis.2024.101319)
Supplement: Multimedia component 5 [file mmc5.xlsx]

## Sheet: Sheet1
		Table S1 Oligonucleotiede templates and PCR primers used in this study
Usage	No.	Name	Sequence(5'-3')
ShRNA	1	ShPinX1-1S	CCGGGGACGCTACACTAGAAGAAACCTCGAGGTTTCTTCTAGTGTAGCGTCCTTTTTG
	2	ShPinX1-1A	AATTCAAAAAGGACGCTACACTAGAAGAAACCTCGAGGTTTCTTCTAGTGTAGCGTCC
	3	ShPinX1-2S	CCGGCCTTCAGCAAGAGAGTTTAATCTCGAGATTAAACTCTCTTGCTGAAGGTTTTTG
	4	ShPinX1-2A	AATTCAAAAACCTTCAGCAAGAGAGTTTAATCTCGAGATTAAACTCTCTTGCTGAAGG
	5	ShPinX1-3S	CCGGTCACCATCCAGGAGTACTTTGCTCGAGCAAAGTACTCCTGGATGGTGATTTTTG
	6	ShPinX1-3A	AATTCAAAAATCACCATCCAGGAGTACTTTGCTCGAGCAAAGTACTCCTGGATGGTGA
	7	ShCtrl-S	CCGGCAACAAGATGAAGAGCACCAACTCGAGTTGGTGCTCTTCATCTTGTTGTTTTTG
	8	ShCtrl-A	AATTCAAAAACAACAAGATGAAGAGCACCAACTCGAGTTGGTGCTCTTCATCTTGTTG
PCR for pLVX-IRES-Puro	9	XhoI-PinX12-S	AATTCTCGAGTCTATGCTGGCTGAACGTCG
	10	XhoI-PinX1203-S	AATTCTCGAGATGTCTGAGACGCAGGTGGAACG
	11	NotI-PinX1328-A	CGATGCGGCCGCTTATTTGGAATCTTTCTTCTTCTTCTTTTTCAC
PCR for pET28a	12	BamHI-TRF165-S	AATTGGATCCGGCCTGGTGGCCGAGGCCG
	13	XhoI-TRF1269-A	AATTCTCGAGTCATGTCCTTTTGCTTTCTACTACTTTTGCC
PCR for pGEX-6P1	14	BamHI-PinX1285-304-S	GATCCGAGGGCCGGGACTTCACCCTGAAGCCCAAAAAGAGGAGAGGGAAGAAAAAGCTGCAAAAATAA
	15	XhoI-PinX1285-304-A	TCGAGTTATTTTTGCAGCTTTTTCTTCCCTCTCCTCTTTTTGGGCTTCAGGGTGAAGTCCCGGCCCTC
	16	EcoRI-PinX12-S	AATTGAATTCTCTATGCTGGCTGAACGTCGG
	17	BamHI-PinX1132-S	AATTGGATCCGGGAAGGATCTGTCATCTCGGAG
	18	BamHI-PinX1158-S	AATTGGATCCGGCGATGCCAGTCCCTCCAC
	19	BamHI-PinX1203-S	AATTGGATCCTCTGAGACGCAGGTGGAACG
	20	XhoI-PinX1328-A	AATTCTCGAGTTATTTGGAATCTTTCTTCTTCTTCTTTTTCACTAGCG
PCR for pcDNA3.1	21	SalI-TRF12-S	AATTGTCGACGCGGAGGATGTTTCCTCAGC
	22	BamHI-TRF1439-S	AATTGGATCCTTAGTCTTCGCTGTCTGAGGAAATC
	23	XhoI-TERT2-S	AATTCTCGAGCCCAGGGCTCCCCGCTGC
	24	BamHI-TERT1132-A	AATTGGATCCTTAGTCCAGGATGGTCTTGAAGTCAG
Real-time PCR	25	Telc	TGTTAGGTATCCCTATCCCTATCCCTATCCCTATCCCTAACA
	26	Telg	ACACTAAGGTTTGGGTTTGGGTTTGGGTTTGGGTTAGTGT
	27	TERC-S	AACCCTAACTGAGAAGGGCG
	28	TERC-A	AGAATGAACGGTGGAAGGCG
	29	PinX1-S	ATGGCAGCTCTGAAGAACAA
	30	PinX1-A	CATCTTTACCTGTGGCCTCTT
	31	GAPDH-S	GTCTCCTCTGACTTCAACAGCG
	32	GAPDH-A	ACCACCCTGTTGCTGTAGCCAA
TRAP	33	TS	AATCCGTCGAGCAGAGTT
	34	ACX	GCGCGGCTTACCCTTACCCTTACCCTAACC
	35	NT	ATCGCTTCTCGGCCTTTT
	36	TSNT	AATCCGTCGAGCAGAGTTAAAAGGCCGAGAAGCGAT
Site-specific mutation PCR	37	PinX1226-328-S	CCAGGGGCCCCTGGGATCCAGTTACCTCCAGCCTAAGGC
	38	PinX1226-328-A	TTAGGCTGGAGGTAACTGGATCCCAGGGGCCCCTGGAAC
	39	PinX1254-328-S	TTCCAGGGGCCCCTGGGATCCAGCGCGCCAGCAGAAGAGCA
	40	PinX1254-328-A	TGCTCTTCTGCTGGCGCGCTGGATCCCAGGGGCCCCTGGAA
	41	PinX1280-328-S	TTCCAGGGGCCCCTGGGATCCCATGTGCAGCCGCCTGAGGG
	42	PinX1280-328-A	CCCTCAGGCGGCTGCACATGGGATCCCAGGGGCCCCTGGAA
	43	PinX1287-328-S	CAGGGGCCCCTGGGATCCCGGGACTTCACCCTGAAGCCC
	44	PinX1287-328-A	GCTTCAGGGTGAAGTCCCGGGATCCCAGGGGCCCCTGGAAC
	45	PinX1294-328-S	CAGGGGCCCCTGGGATCCAAAAAGAGGAGAGGGAAGAAAAAGCTGC
	46	PinX1294-328-A	GCAGCTTTTTCTTCCCTCTCCTCTTTTTGGATCCCAGGGGCCCCTGGA
	47	PinX1298-328-S	TCCAGGGGCCCCTGGGATCCGGGAAGAAAAAGCTGCAAAAACCAG
	48	PinX1298-328-A	CTGGTTTTTGCAGCTTTTTCTTCCCGGATCCCAGGGGCCCCTGGA
	49	PinX1132-280-S	CTCAGGATGCAGGGGACCATTAACTCGAGCGGCCGCATCG
	50	PinX1132-280-A	GGCCGCTCGAGTTAATGGTCCCCTGCATCCTGAG
	51	PinX1132-289-S	GCCTGAGGGCCGGGACTTCTAACTCGAGCGGCCGCATCG
	52	PinX1132-289-A	CGATGCGGCCGCTCGAGTTAGAAGTCCCGGCCCTCAGGC
	53	PinX1132-294-S	CGGGACTTCACCCTGAAGCCCAAATAACTCGAGCGGCCGCAT
	54	PinX1132-294-A	ATGCGGCCGCTCGAGTTATTTGGGCTTCAGGGTGAAGTCCCG
	55	PinX1132-299-S	GCCCAAAAAGAGGAGAGGGAAGTAACTCGAGCGGCCGCATCG
	56	PinX1132-299-A	CGATGCGGCCGCTCGAGTTACTTCCCTCTCCTCTTTTTGGGC
	57	PinX1132-314-S	AGATAGCAGAGGACGCTACACTATAACTCGAGCGGCCGCATC
	58	PinX1132-314-A	TGCGGCCGCTCGAGTTATAGTGTAGCGTCCTCTGCTATCTCTACT
	59	PinX1132-324-S	GAAAAAGAAGAAGAAGTAACTCGAGCGGCCGCATC
	60	PinX1132-324-A	CGGCCGCTCGAGTTACTTCTTCTTCTTTTTCACTAGC
	61	PinX1132-202-S	AGTTCCAGGGTCTGACATTTAACTCGAGCGGCCGCATCG
	62	PinX1132-202-A	ATGCGGCCGCTCGAGTTAAATGTCAGACCCTGGAACTGG
	63	PinX1203-253-S	GCGAGTGGCCAAGAAGAAGTAACTCGAGCGGCCGCATCG
	64	PinX1203-253-A	TGCGGCCGCTCGAGTTACTTCTTCTTGGCCACTCGCTCC
	65	PinX1254-289-S	GCCTGAGGGCCGGGACTTCTAACTCGAGCGGCCGCATCG
	66	PinX1254-289-A	GATGCGGCCGCTCGAGTTAGAAGTCCCGGCCCTCAGGCG
	67	PinX1287-304-S	GAAGAAAAAGCTGCAAAAATAACTCGAGCGGCCGCATCG
	68	PinX1287-304-A	TGCGGCCGCTCGAGTTATTTTTGCAGCTTTTTCTTCCCTCTC
	69	PinX1290-292A-S	AGCCGCCTGAGGGCCGGGACTTCGCCGCGGCGCCCAAAAAGAGGAGAGG
	70	PinX1290-292A-A	CTCCTCTTTTTGGGCGCCGCGGCGAAGTCCCGGCCCTCAGGCGGCTGCA
	71	PinX1293-295A-S	GGGCCGGGACTTCACCCTGAAGGCCGCAGCGAGGAGAGGGAAGAAAAAG
	72	PinX1293-295A-A	TTTCTTCCCTCTCCTCGCTGCGGCCTTCAGGGTGAAGTCCCGGCCCTCA
	73	PinX1296-298A-S	CTTCACCCTGAAGCCCAAAAAGGCGGCAGCGAAGAAAAAGCTGCAAAAA
	74	PinX1296-298A-A	TTGCAGCTTTTTCTTCGCTGCCGCCTTTTTGGGCTTCAGGGTGAAGTCC
	75	PinX1299-301A-S	CCCAAAAAGAGGAGAGGGGCGGCAGCGCTGCAAAAACCAGTAGAGATAG
	76	PinX1299-301A-A	TATCTCTACTGGTTTTTGCAGCGCTGCCGCCCCTCTCCTCTTTTTGGGC
	77	PinX1287-292A-S	AGCCGCCTGAGGGCGCGGCCGCCGCCGCGGCGCCCAAAAAGAGGAGAGG
	78	PinX1287-292A-A	TCTCCTCTTTTTGGGCGCCGCGGCGGCGGCCGCGCCCTCAGGCGGCTGCAC
	79	PinX1290-295A-S	GAGGGCCGGGACTTCGCCGCGGCGGCCGCAGCGAGGAGAGGGAAGAAAAAG
	80	PinX1290-295A-A	TTTCTTCCCTCTCCTCGCTGCGGCCGCCGCGGCGAAGTCCCGGCCCTCAGG
	81	PinX1293-298A-S	GACTTCACCCTGAAGGCCGCAGCGGCGGCAGCGAAGAAAAAGCTGCAAAAA
	82	PinX1293-298A-A	TTGCAGCTTTTTCTTCGCTGCCGCCGCTGCGGCCTTCAGGGTGAAGTCCCGG
	83	PinX1delete292-301-S	GGGACTTCACCCTGCTGCAAAAACCAGTAGAGATAGCAG
	84	PinX1delete292-301-A	CTCTACTGGTTTTTGCAGCAGGGTGAAGTCCCGGCCCTC
	85	PinX1Mut292-301-S	CTTCACCCTGGCGCCCTTAGGCAGGAGAGGGGTTCAGAGCCTGCAAAAACCAGTAGAG
	86	PinX1Mut292-301-A	CTGGTTTTTGCAGGCTCTGAACCCCTCTCCTGCCTAAGGGCGCCAGGGTGAAGTCCCG
-S sense
-A anti-sense
